# Supplementary material for: Effect of Prophylactic Tropisetron on Post-Operative Nausea and Vomiting in Patients Undergoing General Anesthesia: Systematic Review and Meta-Analysis with Trial Sequential Analysis
Source: J Pers Med. 2024 Jul 27;14(8):797. doi: 10.3390/jpm14080797 (PMC11355328; doi:10.3390/jpm14080797)
Supplement: Supplementary file 1 [file jpm-14-00797-s001.zip]

Archive with 1 entries (1 files):
- jpm-3091008-supplementary.pdf
